# Supplementary material for: Growth Hormone Signaling in Bladder Cancer: Transcriptomic Profiling of Patient Samples and In Vitro Evidence of Therapy Resistance via ABC Transporters and EMT Activation
Source: Int J Mol Sci. 2025 Jul 23;26(15):7113. doi: 10.3390/ijms26157113 (PMC12345844; doi:10.3390/ijms26157113)
Supplement: Supplementary file 1 [file ijms-26-07113-s001.zip]

Archive with 1 entries (1 files):
- ijms-3696387-supplementary.pptx
